# Supplementary material for: Polish Adaptation of the Modified Tampa Scale of Kinesiophobia for Fatigue (TSK-F) and the Revision of the Tampa Scale in Terms of Pain for Cancer Patients
Source: Int J Environ Res Public Health. 2022 Oct 5;19(19):12730. doi: 10.3390/ijerph191912730 (PMC9566366; doi:10.3390/ijerph191912730)
Supplement: Supplementary file 1 [file ijerph-19-12730-s001.zip]

Archive with 1 entries (1 files):
- ijerph-1935222-supplementary.pdf
